# Supplementary material for: Long-Term Cryopreservation May Cause Genomic Instability and the Premature Senescence of Cells
Source: Int J Mol Sci. 2024 Jan 25;25(3):1467. doi: 10.3390/ijms25031467 (PMC10855830; doi:10.3390/ijms25031467)
Supplement: Supplementary file 1 [file ijms-25-01467-s001.zip]

Archive with 1 entries (1 files):
- ijms-2776829-supplementary.pdf
